# Supplementary material for: High-Coverage Whole-Exome Sequencing Identifies Candidate Genes for Suicide in Victims with Major Depressive Disorder
Source: Sci Rep. 2017 Aug 2;7:7106. doi: 10.1038/s41598-017-06522-3 (PMC5541090; doi:10.1038/s41598-017-06522-3)
Supplement: Supplementary file 2 — Supplementary Table 1 [file 41598_2017_6522_MOESM2_ESM.xlsx]

## Sheet: region dependent
High-Coverage Whole-Exome Sequencing Identifies Candidate Genes for Suicide in Victims with Major Depressive Disorder
Dóra Tombácz1,2,†, Zoltán Maróti3,†, Tibor Kalmár3, Zsolt Csabai1, Zsolt Balázs1, Shinichi Takahashi2, Miklós Palkovits4, Michael Snyder2*, Zsolt Boldogkői1*
1Department of Medical Biology, Faculty of Medicine, University of Szeged, Somogyi B. u. 4., Szeged, H-6720, Hungary
2Department of Genetics, School of Medicine, Stanford University, 300 Pasteur Dr., Stanford, CA 94305-5120, USA
3Department of Paediatrics, Faculty of Medicine, University of Szeged, Somogyi B. u. 4., Szeged, H-6720, Hungary
4Neuromorphological and Neuroendocrine Research Laboratory, Department of Anatomy, Histology and Embryology, Semmelweis University, Budapest, Üllői u. 26., H-1085, Hungary
S1 Table. The detailed list of the 65 individual rare variants with region-dependent accumulation exclusive of suicide samples.
GENEa	CHRb	POSb	REFc	ALTc	IMPACTd	CONSEQUENCEe	SUICIDE HOMOZYGOTESf	SUICIDE HETEROZYGOTESf
CDC34	19	536067	CGTCCTCGTCCTTCCGGGACCCGAGGCGCTGGGAGCCTCAT	C	MODIFIER	upstream_gene_variant	Y482	Y375,Y393,Y426,Y532,Y787,Y919
NREP	5	111091630	TTAAGA	T	LOW	splice_region_variant&intron_variant	-	BIB82,Y316,Y331,Y482,Y516,Y558
ING5	2	242668656	CTGTA	C	MODIFIER	3_prime_UTR_variant	-	Y166
ING5	2	242667149	A	G	MODIFIER	3_prime_UTR_variant	-	Y292
ING5	2	242668839	C	A	MODIFIER	3_prime_UTR_variant	-	Y591,Y724,Y988
ING5	2	242668098	A	C	MODIFIER	3_prime_UTR_variant	-	Y787
BACE1	11	117159508	T	A	MODIFIER	3_prime_UTR_variant	-	BrA206
BACE1	11	117159054	A	G	MODIFIER	3_prime_UTR_variant	-	Y331
BACE1	11	117157981	G	A	MODIFIER	3_prime_UTR_variant	-	Y645,Y919
BACE1	11	117159496	C	G	MODIFIER	3_prime_UTR_variant	Y292	-
RAB36	22	23505801	C	A	MODIFIER	3_prime_UTR_variant	-	Br333,Y331
RAB36	22	23505818	G	C	MODIFIER	3_prime_UTR_variant	-	Br857,Y166,Y558
SPAG17	1	118508308	T	C	MODIFIER	3_prime_UTR_variant	-	Y375
SPAG17	1	118508376	G	T	MODIFIER	3_prime_UTR_variant	-	Y393
SPAG17	1	118508200	A	G	MODIFIER	3_prime_UTR_variant	-	Y421
SPAG17	1	118508862	A	G	MODIFIER	3_prime_UTR_variant	-	Y520
SPAG17	1	118508245	C	G	MODIFIER	3_prime_UTR_variant	-	Y532
ENST00000358775	2	240507391	G	A	MODIFIER	3_prime_UTR_variant	-	BIB82
ENST00000358775	2	240506715	C	T	MODIFIER	3_prime_UTR_variant	-	Y375
ENST00000358775	2	240506187	G	A	MODIFIER	3_prime_UTR_variant	-	Y426
ENST00000358775	2	240506458	T	C	MODIFIER	3_prime_UTR_variant	-	Y532
ENST00000358775	2	240505755	G	T	MODIFIER	3_prime_UTR_variant	-	Y724
ZEB2	2	145255384	CTGTCATTCTCAACATATATATATATATGTCATTCTCAACATATATATATATA	C	MODIFIER	intron_variant	-	Y787
ZEB2	2	145255431	TA	T	MODIFIER	intron_variant	Y532	Y292
NHS	X	17751623	T	C	MODIFIER	3_prime_UTR_variant	-	Y426
NHS	X	17753687	C	T	MODIFIER	3_prime_UTR_variant	-	Y516
NHS	X	17752534	C	G	MODIFIER	3_prime_UTR_variant	Y532	-
NHS	X	17751260	A	T	MODIFIER	3_prime_UTR_variant	Y919	-
NBEAP1	15	20875142	T	C	MODIFIER	intron_variant	-	BIB82,BrA206,Y724,Y919
SPINK13	5	147649568	G	C	MODIFIER	intron_variant	-	Y331,Y393,Y532,Y591
EBF4	20	2732514	T	TGGTCGCCCCCAGGGGCTGCCCCTC	MODIFIER	upstream_gene_variant	-	BIB82,Y393,Y516,Y558
COL6A6	3	130282312	GA	G	HIGH	frameshift_variant	-	Y166,Y292,Y724
COL6A6	3	130282518	G	A	MODIFIER	intron_variant	-	Y482
GXYLT1	12	42479132	T	C	MODIFIER	3_prime_UTR_variant	-	Y166,Y591,Y919
GXYLT1	12	42478605	C	G	MODIFIER	3_prime_UTR_variant	-	Y787
RPE	2	210884742	TTTTA	T	MODIFIER	3_prime_UTR_variant	-	Br857,Y919
RPE	2	210885633	C	A	MODIFIER	3_prime_UTR_variant	-	Y558
RPE	2	210885615	G	C	MODIFIER	3_prime_UTR_variant	-	Y591
HIPK2	7	139254045	C	T	MODIFIER	3_prime_UTR_variant	-	Y166,Y787
HIPK2	7	139251496	A	T	MODIFIER	3_prime_UTR_variant	-	Y292
HIPK2	7	139248611	G	A	MODIFIER	3_prime_UTR_variant	-	Y516
NTRK2	9	87491501	A	G	MODIFIER	3_prime_UTR_variant	-	Br333
NTRK2	9	87492700	A	G	MODIFIER	3_prime_UTR_variant	-	Y375,Y426
NTRK2	9	87491219	A	G	MODIFIER	3_prime_UTR_variant	-	Y645
GNAL	18	11852260	A	AT	MODIFIER	3_prime_UTR_variant	-	Br857
GNAL	18	11852770	T	C	MODIFIER	3_prime_UTR_variant	-	Y292
GNAL	18	11853024	G	C	MODIFIER	3_prime_UTR_variant	-	Y421
GNAL	18	11853438	G	A	MODIFIER	3_prime_UTR_variant	-	Y787
PRDM16	1	3351151	G	A	MODIFIER	3_prime_UTR_variant	-	Y292
PRDM16	1	3351347	C	T	MODIFIER	3_prime_UTR_variant	-	Y421
PRDM16	1	3353806	C	T	MODIFIER	3_prime_UTR_variant	-	Y426
PRDM16	1	3353671	C	G	MODIFIER	3_prime_UTR_variant	-	Y988
KIAA1147	7	141361871	A	C	MODIFIER	3_prime_UTR_variant	-	Br333
KIAA1147	7	141358646	C	T	MODIFIER	3_prime_UTR_variant	-	Y292
KIAA1147	7	141357852	T	C	MODIFIER	3_prime_UTR_variant	-	Y375
KIAA1147	7	141358329	T	C	MODIFIER	3_prime_UTR_variant	-	Y645
MARCH1	4	164446035	A	G	MODIFIER	3_prime_UTR_variant	-	Y166
MARCH1	4	164448766	T	TAAAA	MODIFIER	3_prime_UTR_variant	-	Y516
MARCH1	4	164448133	G	GATC	MODIFIER	3_prime_UTR_variant	-	Y532
MARCH1	4	164449008	G	GAAAT	MODIFIER	3_prime_UTR_variant	-	Y988
SMAD3	15	67484515	T	G	MODIFIER	3_prime_UTR_variant	-	Br857
SMAD3	15	67484920	T	C	MODIFIER	3_prime_UTR_variant	-	BrA206
SMAD3	15	67487183	A	G	MODIFIER	3_prime_UTR_variant	-	Y421
SMAD3	15	67487243	G	A	MODIFIER	3_prime_UTR_variant	-	Y532
a GENE: the name of the genes.
b CHR/POS: chromosome number and position of the variant.
c REF/ALT: reference and alternate allele.
d IMPACT: low, moderate or modifier effect, based on the predicted effect of the given variant.
e CONSEQUENCE: type of the gene/protein disruption.
f SUICIDE HOMOZYGOTES/HETEROZYGOTES: Sample ID of the suicide samples, which carry the given variant in homo- or heterozygous form.
