# Supplementary material for: High-Coverage Whole-Exome Sequencing Identifies Candidate Genes for Suicide in Victims with Major Depressive Disorder
Source: Sci Rep. 2017 Aug 2;7:7106. doi: 10.1038/s41598-017-06522-3 (PMC5541090; doi:10.1038/s41598-017-06522-3)
Supplement: Supplementary file 3 — Supplementary Table 2 [file 41598_2017_6522_MOESM3_ESM.xlsx]

## Sheet: dominant
High-Coverage Whole-Exome Sequencing Identifies Candidate Genes for Suicide in Victims with Major Depressive Disorder
Dóra Tombácz1,2,†, Zoltán Maróti3,†, Tibor Kalmár3, Zsolt Csabai1, Zsolt Balázs1, Shinichi Takahashi2, Miklós Palkovits4, Michael Snyder2*, Zsolt Boldogkői1*
1Department of Medical Biology, Faculty of Medicine, University of Szeged, Somogyi B. u. 4., Szeged, H-6720, Hungary
2Department of Genetics, School of Medicine, Stanford University, 300 Pasteur Dr., Stanford, CA 94305-5120, USA
3Department of Paediatrics, Faculty of Medicine, University of Szeged, Somogyi B. u. 4., Szeged, H-6720, Hungary
4Neuromorphological and Neuroendocrine Research Laboratory, Department of Anatomy, Histology and Embryology, Semmelweis University, Budapest, Üllői u. 26., H-1085, Hungary
S2 Table. The detailed list of presumably dominant loss of function candidate genes where rare potentially damaging variants were identified exclusively among the suicide samples.
GENEa	CHRb	POSb	REFc	ALTc	IMPACTd	CONSEQUENCEe	SUICIDE HETEROZYGOTESf
DOT1L	19	2226581	C	T	MODERATE	missense_variant	Y393
DOT1L	19	2225428	C	T	MODERATE	missense_variant	Y421
DOT1L	19	2226290	C	T	MODERATE	missense_variant	Y558,Y292
TTC28	22	28394860	G	A	MODERATE	missense_variant	Br857
TTC28	22	28378313	C	T	MODERATE	missense_variant	Y292
TTC28	22	28397504	C	T	MODERATE	missense_variant	Y558
TTC28	22	28410363	G	A	MODERATE	missense_variant	Y591
SCLY	2	238969733	C	A	MODERATE	missense_variant	Y292,Y331,Y787
SPHKAP	2	228881690	G	A	MODERATE	missense_variant	Y292
SPHKAP	2	228860271	G	A	MODERATE	missense_variant	Y645
SPHKAP	2	228884090	T	C	MODERATE	missense_variant	Y787
SOGA1	20	35425955	A	G	MODERATE	missense_variant	Y375
SOGA1	20	35444548	C	T	MODERATE	missense_variant	Y724
SOGA1	20	35415006	G	T	MODERATE	missense_variant	Y988
TTC34	1	2572956	G	A	MODERATE	missense_variant	Br333
TTC34	1	2572999	G	C	MODERATE	missense_variant	Br857
TTC34	1	2575863	G	T	MODERATE	missense_variant	Y645
KLF7	2	207988942	T	A	MODERATE	missense_variant	Y166,Y292
BIK	22	43525234	GTGCTGCTGGCGCTGCTGC	G	MODERATE	disruptive_inframe_deletion	Br333,Y292
MIXL1	1	226413300	T	A	HIGH	stop_gained	Y516
MIXL1	1	226411458	G	T	MODERATE	missense_variant	Y919
TATDN2	3	10291069	A	G	MODERATE	missense_variant	Br857
TATDN2	3	10290982	C	T	MODERATE	missense_variant	Y375
MNX1	7	156801686	C	G	MODERATE	missense_variant	Y316
MNX1	7	156801602	G	A	MODERATE	missense_variant	Y787
STC2	5	172752906	T	C	MODERATE	missense_variant	Br333
STC2	5	172755190	C	T	MODERATE	missense_variant	Y421
C1QTNF7	4	15341826	G	A	MODERATE	missense_variant	Y166
C1QTNF7	4	15444376	G	A	MODERATE	missense_variant	Y988
SHISA6	17	11461191	G	A	MODERATE	missense_variant	Br333
SHISA6	17	11461106	C	T	MODERATE	missense_variant	Y375
DEDD2	19	42713909	C	T	MODERATE	missense_variant	Br857
DEDD2	19	42721074	A	G	MODERATE	missense_variant	Y292
MCAM	11	119183011	G	C	MODERATE	missense_variant	Y331
MCAM	11	119185245	T	G	MODERATE	missense_variant	Y532
GMEB2	20	62229208	G	C	MODERATE	missense_variant	BrA206
GMEB2	20	62250672	C	G	MODERATE	missense_variant	Y532
PHF20	20	34526792	C	T	MODERATE	missense_variant	Y393
PHF20	20	34451310	A	G	MODERATE	missense_variant	Y724
NINJ1	9	95888835	A	G	MODERATE	missense_variant	Y292
NINJ1	9	95887301	G	T	MODERATE	missense_variant	Y787
SMARCC1	3	47742834	G	C	MODERATE	missense_variant	Y375
SMARCC1	3	47680235	C	T	MODERATE	missense_variant	Y787
TXLNA	1	32650179	G	A	MODERATE	missense_variant	Br857
TXLNA	1	32646005	C	G	MODERATE	missense_variant	Y724
PRSS56	2	233385368	C	A	MODERATE	missense_variant	Br857
PRSS56	2	233389542	G	C	MODERATE	missense_variant	Y516
APLP2	11	129991634	AGAAGAG	A	MODERATE	disruptive_inframe_deletion	Y375
APLP2	11	130013332	A	G	MODERATE	missense_variant	Y645
KIAA1549	7	138597147	T	A	MODERATE	missense_variant	Br857
KIAA1549	7	138555986	C	A	MODERATE	missense_variant	Y375
REST	4	57797353	G	T	MODERATE	missense_variant	BIB82
REST	4	57777156	G	T	MODERATE	missense_variant	Y724
PER2	2	239180030	G	T	MODERATE	missense_variant	Y316
PER2	2	239179955	G	A	MODERATE	missense_variant&splice_region_variant	Y375
RPH3A	12	113312913	A	C	MODERATE	missense_variant	Y520
RPH3A	12	113307590	G	C	MODERATE	missense_variant	Y591
ZFC3H1	12	72009068	C	A	MODERATE	missense_variant	Y166
ZFC3H1	12	72013740	A	G	MODERATE	missense_variant	Y558
MYBPC1	12	102053474	A	G	MODERATE	missense_variant	BIB82
MYBPC1	12	102011012	C	T	MODERATE	missense_variant	Y393
SBF1	22	50898526	T	A	MODERATE	missense_variant	Y331
SBF1	22	50886860	G	A	MODERATE	missense_variant	Y426
OTOG	11	17591794	C	A	MODERATE	missense_variant	Y426
OTOG	11	17667311	T	G	MODERATE	missense_variant	Y516
KIAA1429	8	95523387	A	C	MODERATE	missense_variant	Y393
KIAA1429	8	95541445	G	C	MODERATE	missense_variant	Y421
YES1	18	756744	A	T	MODERATE	missense_variant	Y166
YES1	18	756721	G	A	MODERATE	missense_variant	Y558,BIB82
PIK3R4	3	130452739	C	T	MODERATE	missense_variant	Y316
PIK3R4	3	130447334	G	A	MODERATE	missense_variant	Y988
LAMA3	18	21483073	T	C	MODERATE	missense_variant	Y393
LAMA3	18	21485570	C	A	MODERATE	missense_variant	Y591
VAC14	16	70796505	A	C	MODERATE	missense_variant	Br333
VAC14	16	70765486	A	C	MODERATE	missense_variant	Y516
TNS1	2	218713073	G	A	MODERATE	missense_variant	Y532
TNS1	2	218682748	C	T	MODERATE	missense_variant	Y724
MAP3K14-AS1	17	43332648	G	A	MODERATE	missense_variant	Y724
MAP3K14-AS1	17	43332975	G	A	MODERATE	missense_variant	Y988
ZBTB49	4	4303780	A	G	MODERATE	missense_variant	Y166
ZBTB49	4	4322505	A	G	MODERATE	missense_variant	Y558
DGKA	12	56331295	G	A	MODERATE	missense_variant	Y591
DGKA	12	56346545	A	C	MODERATE	missense_variant	Y724
DCC	18	50592497	A	T	MODERATE	missense_variant	Br333
DCC	18	50705376	C	T	MODERATE	missense_variant	Y919
a GENE: the name of the genes.
b CHR/POS: chromosome number and position of the variant.
c REF/ALT: reference and alternate allele.
d IMPACT: low, moderate or modifier effect, based on the predicted effect of the given variant.
e CONSEQUENCE: type of the gene/protein disruption.
f SUICIDE HETEROZYGOTES: Sample ID of the suicide samples, which carry the given variant in heterozygous form.
