# Supplementary material for: High-Coverage Whole-Exome Sequencing Identifies Candidate Genes for Suicide in Victims with Major Depressive Disorder
Source: Sci Rep. 2017 Aug 2;7:7106. doi: 10.1038/s41598-017-06522-3 (PMC5541090; doi:10.1038/s41598-017-06522-3)
Supplement: Supplementary file 4 — Supplementary Table 3 [file 41598_2017_6522_MOESM4_ESM.xlsx]

## Sheet: recessive
High-Coverage Whole-Exome Sequencing Identifies Candidate Genes for Suicide in Victims with Major Depressive Disorder
Dóra Tombácz1,2,†, Zoltán Maróti3,†, Tibor Kalmár3, Zsolt Csabai1, Zsolt Balázs1, Shinichi Takahashi2, Miklós Palkovits4, Michael Snyder2*, Zsolt Boldogkői1*
1Department of Medical Biology, Faculty of Medicine, University of Szeged, Somogyi B. u. 4., Szeged, H-6720, Hungary
2Department of Genetics, School of Medicine, Stanford University, 300 Pasteur Dr., Stanford, CA 94305-5120, USA
3Department of Paediatrics, Faculty of Medicine, University of Szeged, Somogyi B. u. 4., Szeged, H-6720, Hungary
4Neuromorphological and Neuroendocrine Research Laboratory, Department of Anatomy, Histology and Embryology, Semmelweis University, Budapest, Üllői u. 26., H-1085, Hungary
S3 Table. The detailed list of presumably recessive loss of function 61 autosomal candidate genes.
GENEa	CHRb	POSb	REFc	ALTc	IMPACTd	CONSEQUENCEe	SUICIDE HOMOZYGOTESf	SUICIDE HETEROZYGOTESf	CONTROL HOMOZYGOTESg	CONTROL HETEROZYGOTESg
COL6A6	3	130340705	G	A	MODERATE	missense_variant	-	Y292,Y787	-	-
COL6A6	3	130282312	GA	G	HIGH	frameshift_variant	-	Y166,Y292,Y724	-	-
COL6A6	3	130287379	G	T	MODERATE	missense_variant	-	Y166,Y292,Y724	-	-
PRR27	4	71024425	CCCTGTTGCAGCTGAGCCTGCTGCAGAGGCACCTGTTGGAGCTGAGCCTGCTGCAGAGGCA	C	MODERATE	disruptive_inframe_deletion	Y645	BIB82	-	-
CEP72	5	635651	G	A	MODERATE	missense_variant	Y292	Y166	-	-
TG	8	133910461	C	A	MODERATE	missense_variant	Y292	-	-	-
TG	8	134125671	T	A	MODERATE	missense_variant	Y292	-	-	-
C6	5	41154005	G	A	MODERATE	missense_variant	Y292	-	-	-
CREB1	2	208440055	G	A	MODERATE	missense_variant	BIB82	-	-	-
PCDHB7	5	140552868	C	T	MODERATE	missense_variant	Y331	-	-	-
ENST00000424383	7	1733422	A	T	MODERATE	missense_variant	Y292	-	-	-
PTGIS	20	48156134	T	G	MODERATE	missense_variant	Y292	-	-	-
ADAMDEC1	8	24254829	A	G	MODERATE	missense_variant	Y292	-	-	-
KIAA1462	10	30318623	C	T	MODERATE	missense_variant	Y292	-	-	-
PCDHA2	5	140222929	G	C	MODERATE	missense_variant	Y331	-	-	-
SYTL3	6	159173006	C	T	MODERATE	missense_variant	-	Br333	-	-
SYTL3	6	159178375	A	G	MODERATE	missense_variant	-	Br333	-	-
AADACL2	3	151475041	G	A	MODERATE	missense_variant	-	Y166	-	-
AADACL2	3	151458563	CCAGTACGAT	C	MODERATE	disruptive_inframe_deletion	-	Y166	-	-
AADACL2	3	151458574	GT	G	HIGH	frameshift_variant	-	Y166	-	-
FFAR4	10	95347038	T	C	MODERATE	missense_variant	-	Y316	-	-
FFAR4	10	95347082	C	G	MODERATE	missense_variant	-	Y316	-	-
LRRC74A	14	77304233	C	T	MODERATE	missense_variant	-	Y988	-	-
LRRC74A	14	77319586	C	T	MODERATE	missense_variant	-	Y988	-	-
MAN1B1	9	139994174	G	A	MODERATE	missense_variant	-	Y426	-	-
MAN1B1	9	140001202	G	A	MODERATE	missense_variant	-	Y426	-	-
ARHGEF17	11	73021787	A	C	MODERATE	missense_variant	-	Y292	-	-
ARHGEF17	11	73070927	G	A	MODERATE	missense_variant	-	Y292	-	-
KIAA1875	8	145171113	C	T	MODERATE	missense_variant	-	Y166,Y787	-	-
KIAA1875	8	145163540	G	A	MODERATE	missense_variant	-	Y166,Y787	-	-
KRT77	12	53096894	C	T	MODERATE	missense_variant	Y645	-	-	-
KRT77	12	53097191	C	T	MODERATE	missense_variant	Y645	-	-	-
EPHA1	7	143098586	C	A	MODERATE	missense_variant	-	Y787	-	-
EPHA1	7	143091313	G	T	MODERATE	missense_variant	-	Y787	-	-
CELSR3	3	48698795	C	T	MODERATE	missense_variant	-	Y393	-	-
CELSR3	3	48677726	G	A	MODERATE	missense_variant	-	Y393	-	-
KCNB1	20	47990392	C	T	MODERATE	missense_variant	Y292	-	-	-
MIA3	1	222801516	TGAG	T	MODERATE	conservative_inframe_deletion	-	BIB82	-	-
MIA3	1	222826440	G	A	MODERATE	missense_variant	-	BIB82	-	-
NSD1	5	176638686	C	T	MODERATE	missense_variant	Y292	-	-	-
COL12A1	6	75893683	C	T	MODERATE	missense_variant	-	Br333	-	-
COL12A1	6	75858106	A	T	MODERATE	missense_variant	-	Br333	-	-
ASB10	7	150878055	C	T	MODERATE	missense_variant	Y292	-	-	-
ANKRD2	10	99343370	A	T	MODERATE	missense_variant	Y988	-	-	-
ZCCHC2	18	60231860	A	T	MODERATE	missense_variant	Y292	-	-	-
FLJ45079	17	75878391	C	T	MODERATE	missense_variant	Y292	-	-	-
ACOT11	1	55068351	C	T	MODERATE	missense_variant	Y331	-	-	-
ENST00000520137	8	142266711	A	G	MODERATE	missense_variant	Y331	-	-	-
ZNF510	9	99521931	C	T	MODERATE	missense_variant	Y292	-	-	-
PARD3B	2	205986458	A	G	MODERATE	missense_variant	Y532	-	-	-
PARD3B	2	206041244	A	G	MODERATE	missense_variant	Y532	-	-	-
NPSR1-AS1	7	34851409	G	A	MODERATE	missense_variant	-	Y292	-	-
NPSR1-AS1	7	34867095	G	A	MODERATE	missense_variant	-	Y292	-	-
PRTG	15	55912899	A	C	MODERATE	missense_variant	Y292	-	-	-
TPGS2	18	34398883	G	A	MODERATE	missense_variant	Y919	-	-	-
STX16-NPEPL1	20	57242352	T	C	MODERATE	missense_variant	Y292	-	-	-
NID2	14	52508826	C	T	MODERATE	missense_variant	-	Y316	-	-
NID2	14	52509625	T	C	MODERATE	missense_variant	-	Y316	-	-
OTOG	11	17667311	T	G	MODERATE	missense_variant	-	Y516	-	-
OTOG	11	17627548	G	A	MODERATE	missense_variant	-	Y166,Y516	-	-
CFAP57	1	43647253	G	A	MODERATE	missense_variant	Y331	-	-	-
ENST00000376267	19	56718525	T	A	MODERATE	missense_variant	Y393	Y166	-	-
TECTA	11	121038841	G	C	MODERATE	missense_variant	-	Y426	-	-
TECTA	11	121000636	A	G	MODERATE	missense_variant	-	Y426	-	Y880
SRRM4	12	119594512	G	C	MODERATE	missense_variant	Y426	-	-	YB479
FSD1L	9	108230553	G	T	MODERATE	missense_variant	Y724	-	-	Y64
CPEB2	4	15005076	C	A	MODERATE	missense_variant	Y331	-	-	Y928
FAM175A	4	84391410	G	A	MODERATE	missense_variant	Y292	-	-	-
CCDC93	2	118735590	G	A	MODERATE	missense_variant	Y331	-	-	Y967
MCCD1	6	31496921	A	G	MODERATE	missense_variant	Y292	-	-	-
RERE	1	8716306	T	TCGGTCC	MODERATE	disruptive_inframe_insertion	Y988	-	-	-
NAV2	11	19955322	C	T	MODERATE	missense_variant	Y787	-	-	-
TSC2	16	2138546	G	A	MODERATE	missense_variant	Br333	-	-	-
EVPL	17	74006403	C	G	MODERATE	missense_variant	Y532	-	-	A438
ERCC5	13	103513951	A	G	MODERATE	missense_variant	Y292	Y591	-	-
HR	8	21982847	G	A	MODERATE	missense_variant	Y532	-	-	-
MDN1	6	90372565	TTCC	T	MODERATE	disruptive_inframe_deletion	Y421	-	-	-
RNU6-71P	6	56483679	T	G	MODERATE	missense_variant	Y787	-	-	-
SORBS1	10	97154424	T	C	MODERATE	missense_variant	Y532	-	-	-
CTTNBP2	7	117513445	C	T	MODERATE	missense_variant	Y645	-	-	-
DNAH5	5	13708284	C	T	MODERATE	missense_variant	Y292	-	-	-
a GENE: the name of the genes.
b CHR/POS: chromosome number and position of the variant.
c REF/ALT: reference and alternate allele.
d IMPACT: low, moderate or modifier effect, based on the predicted effect of the given variant.
e CONSEQUENCE: type of the gene/protein disruption.
f SUICIDE HOMOZYGOTES/HETEROZYGOTES: Sample ID of the suicide samples, which carry the given variant in homo- or heterozygous form.
gCONTROL HOMOZYGOTES/HETEROZYGOTES: Sample ID of the control samples which carry the given variant in homo- or heterozygous form.
