# Supplementary material for: High-Coverage Whole-Exome Sequencing Identifies Candidate Genes for Suicide in Victims with Major Depressive Disorder
Source: Sci Rep. 2017 Aug 2;7:7106. doi: 10.1038/s41598-017-06522-3 (PMC5541090; doi:10.1038/s41598-017-06522-3)
Supplement: Supplementary file 5 — Supplementary Table 4 [file 41598_2017_6522_MOESM5_ESM.xlsx]

## Sheet: Datasets
High-Coverage Whole-Exome Sequencing Identifies Candidate Genes for Suicide in Victims with Major Depressive Disorder
Dóra Tombácz1,2,†, Zoltán Maróti3,†, Tibor Kalmár3, Zsolt Csabai1, Zsolt Balázs1, Shinichi Takahashi2, Miklós Palkovits4, Michael Snyder2*, Zsolt Boldogkői1*
1Department of Medical Biology, Faculty of Medicine, University of Szeged, Somogyi B. u. 4., Szeged, H-6720, Hungary
2Department of Genetics, School of Medicine, Stanford University, 300 Pasteur Dr., Stanford, CA 94305-5120, USA
3Department of Paediatrics, Faculty of Medicine, University of Szeged, Somogyi B. u. 4., Szeged, H-6720, Hungary
4Neuromorphological and Neuroendocrine Research Laboratory, Department of Anatomy, Histology and Embryology, Semmelweis University, Budapest, Üllői u. 26., H-1085, Hungary
S4 Table. All candidate genes identified by our analyses. The genes listed in these datasets (columns) and a dataset containing all unique genes from these datasets were used to conduct the gene network analysis.
Genomic region-dependent accumulation of rare variants in suicide samples (S1 Table)	Putative dominant loss-of-function candidate genes where at least one sample had a rare protein disruptive variant exclusively in the suicide samples (Table 2)	Putative dominant loss-of-function candidate genes where at least two samples had rare potentially damaging variants exclusively in the suicide samples (Table 3)	Putative recessive loss of function genes (S3 Table, Table 4, Table 5)
CDC34	MRPL45	APLP2	COL6A6
NREP	CACNA2D4	BIK	PRR27
ING5	OTOGL	C1QTNF7	CEP72
BACE1	CWC27	DCC	TG
RAB36	SPATA31C2	DEDD2	C6
SPAG17	RGL4	DGKA	CREB1
ENST00000358775	PMCH	DOT1L	PCDHB7
ZEB2	TRIM15	GMEB2	ENST00000424383
NHS	CEP85L	KIAA1429	PTGIS
NBEAP1	NME1	KIAA1549	ADAMDEC1
SPINK13	ZNF718	KLF7	KIAA1462
EBF4	CENPC	LAMA3	PCDHA2
COL6A6	CDK14	MAP3K14-AS1	SYTL3
GXYLT1	RAB3GAP2	MCAM	AADACL2
RPE	PMM2	MIXL1	FFAR4
HIPK2	TMPRSS11F	MNX1	LRRC74A
NTRK2	SURF4	MYBPC1	MAN1B1
GNAL	CKB	NINJ1	ARHGEF17
PRDM16	PCYOX1L	OTOG	KIAA1875
KIAA1147	MIXL1	PER2	KRT77
MARCH1	D2HGDH	PHF20	EPHA1
SMAD3	PSKH1	PIK3R4	CELSR3
	BRMS1L	PRSS56	KCNB1
	ST14	REST	MIA3
	STRA8	RPH3A	NSD1
	ARRDC2	SBF1	COL12A1
	BOD1L1	SCLY	ASB10
	H2AFZ	SHISA6	ANKRD2
	CFAP70	SMARCC1	ZCCHC2
	SKOR2	SOGA1	FLJ45079
	PRKAG2	SPHKAP	ACOT11
	ADRA1A	STC2	ENST00000520137
	TMEM132C	TATDN2	ZNF510
	S100A13	TNS1	PARD3B
	DLG2	TTC28	NPSR1-AS1
	PCSK5	TTC34	PRTG
	C1orf226	TXLNA	TPGS2
	EPS15	VAC14	STX16-NPEPL1
	WDR12	YES1	NID2
	TMA16	ZBTB49	OTOG
	LOC100507443	ZFC3H1	CFAP57
	CES4A		ENST00000376267
	NUDCD3		TECTA
	TP53RK		SRRM4
	RABGGTA		FSD1L
	UBE2E3		CPEB2
	MPDZ		FAM175A
	TNFRSF11B		CCDC93
	ABI1		MCCD1
	HAPLN1		RERE
	MRAP2		NAV2
	CAND2		TSC2
	CACNA1C		EVPL
	KRTAP2-4		ERCC5
	SORL1		HR
	LRRC37A4P		MDN1
	PEMT		RNU6-71P
	RBMXL2		SORBS1
	ZNF646		CTTNBP2
	RBM12B		DNAH5
	TGIF2LY		ZSCAN1
			RP2
			LINC00632
			TSPAN6
			PBDC1
			NR0B1
			TIMP1
			TFE3
			TAB3
			CXorf23
			MAMLD1
			STARD8
			RBM10
			MAP3K15
			ALG13
			ATP11C
			TRO
			AFF2
			DMD
			OPHN1
